# Supplementary material for: Inhibition of α-Glucosidase, Acetylcholinesterase, and Nitric Oxide Production by Phytochemicals Isolated from Millettia speciosa—In Vitro and Molecular Docking Studies
Source: Plants (Basel). 2022 Jan 30;11(3):388. doi: 10.3390/plants11030388 (PMC8840612; doi:10.3390/plants11030388)
Supplement: Supplementary file 1 [file plants-11-00388-s001.zip]

Archive with 1 entries (1 files):
- plants-1524197-supplementary.pdf
